# Supplementary material for: Mechanical Learning for Prediction of Sepsis-Associated Encephalopathy
Source: Front Comput Neurosci. 2021 Nov 16;15:739265. doi: 10.3389/fncom.2021.739265 (PMC8636425; doi:10.3389/fncom.2021.739265)
Supplement: Supplementary Material 1 — Exclude patients with trauma of skull from the MIMIC-III database according to ICD9-codes. [file Data_Sheet_1.zip]

Archive with 13 entries (13 files):
- Supplementary materials/Supplementary Material 1.docx
- Supplementary materials/Supplementary Material 2.docx
- Supplementary materials/Supplementary Material 3.docx
- Supplementary materials/Supplementary materials 10.DOCX
- Supplementary materials/Supplementary materials 11.DOCX
- Supplementary materials/Supplementary materials 12.DOCX
- Supplementary materials/Supplementary materials 13.XLSX
- Supplementary materials/Supplementary materials 4.DOCX
- Supplementary materials/Supplementary materials 5.DOCX
- Supplementary materials/Supplementary materials 6.DOCX
- Supplementary materials/Supplementary materials 7.DOCX
- Supplementary materials/Supplementary materials 8 .DOCX
- Supplementary materials/Supplementary materials 9.DOCX
