# Supplementary material for: Mechanical Learning for Prediction of Sepsis-Associated Encephalopathy
Source: Front Comput Neurosci. 2021 Nov 16;15:739265. doi: 10.3389/fncom.2021.739265 (PMC8636425; doi:10.3389/fncom.2021.739265)
Supplement: Supplementary Material 1 — Exclude patients with trauma of skull from the MIMIC-III database according to ICD9-codes. [file Data_Sheet_1.zip › Supplementary materials/Supplementary materials 13.XLSX]

## Sheet: Supplementary materials13.CSV
	1
Non-steroidal anti-inflammatory drugs	0
anti-viral drug	0
Cephalosporin antibiotics	0
penicillin	0
Antifungal antibiotics	0
Macrolide antibiotics	0
Aminoglycoside antibiotics	0
Quinolone antibiotics	0.480765
Carbapenem antibiotics	0.0410855
Sulfamethoxazole	0
Statins	0
Beta blockers	0
Steroids	0.0165427
Vasoactive drugs	0
Morphine	0
Oxycodone	0
Etomidate	0
Propofol	0
Midazolam	0.0237775
Heparin Sodium Injection	0.0671538
H2 receptor antagonist	0.243252
Proton pump inhibitor	0
Metoclopramide	0
aspirin	0
Clopidogrel	0
Amiodarone	0
Diphenhydramine	0.0737088
Sodium bicarbonate	0
Calcium gluconate	0
Ferrous sulfate	0
Folic acid	0
Magnesium Sulfate	0
Potassium Chloride Injection	0
Sucralfate	0
Thiamine	0
Vitamin.D	0
Zinc Sulfate	0
lung.infection	0
Intestinal.infection	0
Urinary.tract.infection	0
Catheter.related	0
Skin.and.soft.tissue	0
Abdominal.cavity	0
Hypertension	0
Diabetes	0
Cardiovascular.diseases	0
Chronic.pulmonary.disease	0
Liver.disease	0
Anemias	0
Acidosis	0
Alkalosis	0
Hypovolemia	0
hospital_expire_flag	0
qsofa	0.960143
sofa	0
sapsii	0
Mechanical Ventilation	0
crrtdurations	0
heartrate_max	0
sysbp_min	0
diasbp_min	0
resprate_max	0
tempc_max	0
spo2_min	0
Gram-positive	0
Gram-negative	0
Fungus	0
virus	0
pco2	0
PH	0
White blood cell count	0
Monocytes	0
Neutrophils	0
Lymphocytes	0
Eosinophils	0
Blood urea nitrogen	0
Creatinine	0
Aspartate aminotransferase	0
Alanine aminotransferase	0
Albumin	0
Partial thromboplastin time	0
Potassium	0
Sodium	0
Lactate	0
Glucose	0
organ_failure	0
respiratory failure	0
cardiovascular failure	0
renal failure	0
hepatic failure	0
hematologic failure	0
metabolic failure	0
neurologic failure	0
age	0.00700585
age>60	0
gender	0
hemoglobin	0
platelet	0
